# Supplementary material for: Bacterial Adhesion of TESPSA and Citric Acid on Different Titanium Surfaces Substrate Roughness: An In Vitro Study with a Multispecies Oral Biofilm Model
Source: Materials (Basel). 2023 Jun 25;16(13):4592. doi: 10.3390/ma16134592 (PMC10342536; doi:10.3390/ma16134592)
Supplement: Supplementary file 1 [file materials-16-04592-s001.zip]

Archive with 1 entries (1 files):
- materials-2361579-supplementary.pdf
